# Supplementary material for: Hi-C Technology Reveals Actionable Gene Fusions and Rearrangements in Diffuse Large B-Cell Lymphoma Unidentified by Conventional FISH
Source: Genes (Basel). 2025 Sep 16;16(9):1093. doi: 10.3390/genes16091093 (PMC12469463; doi:10.3390/genes16091093)
Supplement: Supplementary file 1 [file genes-16-01093-s001.zip]

Archive with 4 entries (4 files):
- genes-3820818-Supplemental Figure S1.pdf
- Supplemental Table S1.xlsx
- Supplemental Table S2.pdf
- Supplemental Table S3.xlsx
