# Supplementary material for: Hi-C Technology Reveals Actionable Gene Fusions and Rearrangements in Diffuse Large B-Cell Lymphoma Unidentified by Conventional FISH
Source: Genes (Basel). 2025 Sep 16;16(9):1093. doi: 10.3390/genes16091093 (PMC12469463; doi:10.3390/genes16091093)
Supplement: Supplementary file 1 [file genes-16-01093-s001.zip › Supplemental Table S1.xlsx]

## Sheet: Sheet1
Supplemental Table S1: Sample and Hi-C experimental specifications
Sample ID	FFPE slides	µm	Estimated mass (mm^2)	Tumor cellularity	Macro-dissection	DNA DV100	Hi-C input	Raw pairs	% duplicated pairs	Unique valid pairs	% Unique valid pairs	Cis/trans ratio
Target metrics	10	5	> 20	0.3	Yes	> 65%	> 300 ng	>100,000,000	<10%	5M	0.2	>1
1	7	5	150	95	Yes	> 65%	> 300 ng	104928774	8.2	9494891	16.5	1.1
2	7	5	155	95	Yes	> 65%	> 300 ng	348128431	0.7	8344429	3.4	2.2
3	8	5	40	> 95	Yes	> 65%	> 300 ng	138898951	0.9	15583864	20.8	1.9
4	10	5	21	> 95	Yes	> 65%	> 250 ng	121373252	2.2	44850048	65.9	3.1
5	8	5	74	95	Yes	> 65%	> 300 ng	119533029	2	27030158	41.8	1.5
