# Supplementary material for: Hi-C Technology Reveals Actionable Gene Fusions and Rearrangements in Diffuse Large B-Cell Lymphoma Unidentified by Conventional FISH
Source: Genes (Basel). 2025 Sep 16;16(9):1093. doi: 10.3390/genes16091093 (PMC12469463; doi:10.3390/genes16091093)
Supplement: Supplementary file 1 [file genes-16-01093-s001.zip › Supplemental Table S3.xlsx]

## Sheet: Sheet1
Supplemental Table S3: Potential diagnostic and therapeutic implications of Hi-C findings
Case ID	FISH findings	Hi-C findings*	Interpretive change	Therapeutic implication
1	Atypical MYC, IGH::BCL2	MYC amp., IGH::BCL2	DLBCL	Standard regimen
2	Atypical MYC::IGH, BCL6-R.	MYC::IGH, IGH::BCL6	Upgrade to HGBCL	Intensified regimen
3	IGH::BCL2, atypical BCL6	IGH::BCL2, BCL6-R.	No change	No implication
4	Atypical MYC and BCL6	IGH::MYC, BCL6-R.	TP53 loss/complex genome	Clinical-trial referral
5	Atypical BCL6	BCL2-R., BCL6-R.	Complex genome	Clinical-trial referral
*: see Table 1 for additional genomic abnormalities. amp: amplification. R: rearrangement. HGBCL: High-grade B-cell lymphoma
